# Supplementary material for: Diversity alone does not reliably indicate the healthiness of an animal microbiome
Source: ISME J. 2024 Jul 17;18(1):wrae133. doi: 10.1093/ismejo/wrae133 (PMC11334719; doi:10.1093/ismejo/wrae133)
Supplement: TableS1_ISME_wrae133 [file tables1_isme_wrae133.xlsx]

## Sheet: Sheet1
Table S1. Examples of microbiome literature that mention diversity/health relationships. Note that while researchers do sometimes present alternative hypotheses, this idea is prevalent and is sometimes presented as the sole explanation for microbiome diversity patterns observed in a given study.
Paper citation	Describes decreased alpha diversity as disruption and/or increased alpha diversity positively	Describes shifts in beta diversity as disruption	Quotation(s)	Cites human literature to support claim
Clayton, Jonathan B., et al. "Captivity humanizes the primate microbiome." Proceedings of the National Academy of Sciences 113.37 (2016): 10376-10381.	Y	Y	"we found that captive rearing caused these individuals to converge toward the same perturbed microbiome"
Fackelmann, Gloria, et al. "Human encroachment into wildlife gut microbiomes." Communications Biology 4.1 (2021): 800.	Y	Y	"Greater variation in beta diversity coupled with a reduction in alpha diversity could be early warning signs of declining host health"
Bestion, Elvire, et al. "Climate warming reduces gut microbiota diversity in a vertebrate ectotherm." Nature ecology & evolution 1.6 (2017): 0161.	Y		"Regardless of the exact pathway, a less diverse microbiota may affect host health and survival prospect in warmer climates."
Ingala, Melissa R., et al. "Differential effects of elevated nest temperature and parasitism on the gut microbiota of wild avian hosts." Animal Microbiome 3.1 (2021): 1-11.		Y	"Shifts in microbial composition may signal destabilization of the microbiota in ways that are maladaptive for their hosts."
San Juan, Priscilla A., Isabel Castro, and Manpreet K. Dhami. "Captivity reduces diversity and shifts composition of the Brown Kiwi microbiome." Animal Microbiome 3.1 (2021): 1-8.	Y		"Bacterial and fungal alpha diversity were significantly lower in captive kiwi (Fig. 2a, Supplementary Fig. 1). The consequences of reduced microbial diversity between wild and captive kiwi remain unclear, but several studies have linked dysbiosis to higher disease prevalence in a variety of animals, including ostriches and chickens [19, 20]."
Malukiewicz, J., Cartwright, R.A., Dergam, J.A., Igayara, C.S., Kessler, S.E., Moreira, S.B., Nash, L.T., Nicola, P.A., Pereira, L.C., Pissinatti, A. and Ruiz-Miranda, C.R., 2022. The gut microbiome of exudivorous marmosets in the wild and captivity. Scientific reports, 12(1), p.5049.	Y	Y	"Mammalian captive dietary specialists like folivores are prone to gastrointestinal distress and primate dietary specialists suffer the greatest gut microbiome diversity losses in captivity compared to the wild."
Kohl, Kevin D., Michele M. Skopec, and M. Denise Dearing. "Captivity results in disparate loss of gut microbial diversity in closely related hosts." Conservation physiology 2.1 (2014): cou009.	Y		"The preservation of the microbial diversity present in the gut is thought to be critical to the success of their hosts (Redford et al., 2012). For instance, loss of microbial diversity may underlie increased disease prevalence in humans by resulting in microbial communities that are more susceptible to invasion or by altering host immune function (Blaser and Falkow, 2009). Additionally, gut micr…	Y
Zaneveld, Jesse R., Ryan McMinds, and Rebecca Vega Thurber. "Stress and stability: applying the Anna Karenina principle to animal microbiomes." Nature microbiology 2.9 (2017): 1-8.		Y	"In many cases, the microbial communities associated with diseased hosts will form distinct clusters in such two- or three-dimensional ordination spaces, indicating a correlation between microbiome change and degraded host health (for example, chronic periodontitis22, corals challenged by turf algal competition23, and so on)."	Y
West, Annie G., et al. "The microbiome in threatened species conservation." Biological Conservation 229 (2019): 85-98.		Y	"Perturbation or disruption of our microbial communities is recognised as dysbiosis, potentially reducing microbiome function and yielding a less efficient and resistant microbiome that is susceptible to infection and disease (Amato et al., 2013; Apprill et al., 2014; Amato et al., 2016, reviewed in Gilbert et al., 2018)."	Y
Li, Shuxian, et al. "Effect of long-term temperature stress on the intestinal microbiome of an invasive snail." Frontiers in Microbiology 13 (2022): 961502.	Y		"It is important to note that the increased diversity of the intestinal microbiome is often beneficial for animals to cope with changes in the external environment and maintain the dynamic balance of the intestinal microenvironment (Sommer et al., 2017), indicating that the increase in the alpha diversity index may be related to the adaptation to the stress environment of P. canaliculata."	Y
Cao, Yang, et al. "Alterations in the gut microbiome and metabolic profile in rats acclimated to high environmental temperature." Microbial Biotechnology 15.1 (2022): 276-288.	Y		"Microbiome diversity analysis showed that population differences in the gut microbiota could only be observed between HA and CR subjects on day 28, rather than on day 0 or day 14 after treatment. HA subjects exhibited higher diversity and richer microbes compared with CR subjects on day 28. It has been proposed that rich and diverse microbiomes are more stable and more healthy (Lozupone et al., …	Y
Zhu, Lifeng, et al. "Environmental temperatures affect the gastrointestinal microbes of the Chinese giant salamander." Frontiers in Microbiology 12 (2021): 543767.		Y	"The environmental temperature disrupts the animal’s microbiome community (Chevalier et al., 2015; Bestion et al., 2017; Fontaine et al., 2018; Zhu et al., 2019). However, as a long-term effect, the high environmental temperature may act as a main selective pressure to maintain the relative stability of the microbiome along with the host development."
Lokmer, Ana, and Karl Mathias Wegner. "Hemolymph microbiome of Pacific oysters in response to temperature, temperature stress and infection." The ISME journal 9.3 (2015): 670-682.	Y		"We cannot directly relate microbiome stability to disease resistance, but low diversity has repeatedly been found to coincide with impaired health in various animals (Garnier et al., 2007; Chang et al., 2008; Green and Barnes, 2010)." ... "Dead and moribund oysters, on the contrary, displayed signs of community structure disruption, characterized by very low diversity and proliferation of few OT…	Y
Williams, Claire E., et al. "Sustained drought, but not short-term warming, alters the gut microbiomes of wild anolis lizards." Applied and Environmental Microbiology 88.19 (2022): e00530-22.		Y	"Thus, if an animal’s microbiome is altered due to environmental change, this may result in a greater susceptibility to disease or an altered thermal physiology, which in turn leads to reduced survival or reduced reproductive success in the changing environment."
Xue, Zhengsheng, et al. "The bamboo-eating giant panda harbors a carnivore-like gut microbiota, with excessive seasonal variations." MBio 6.3 (2015): e00022-15.	Y		"Our large-scale comparative analysis also confirmed that the giant panda shows extremely low gut microbial diversity compared with other mammalian species (14, 27), even its close carnivorous relatives, indicating that this animal harbors a simple gut microbiota. In theory, a high level of diversity provides “functional redundancy” that helps an ecosystem retain its resistance, resilience, and s…	Y
Guo, Wei, et al. "Fecal microbiota transplantation provides new insight into wildlife conservation." Global Ecology and Conservation 24 (2020): e01234.	Y		"A high gut microbial diversity has generally been considered as a sign of good health in humans and animals (Kieler et al., 2019; Minamoto et al. 2015, 2019; Valdes et al., 2018; Zhang et al., 2018b). Loss of gut microbial diversity is usually associated with illness (Kriss et al., 2018). "	Y
Martins, Renato A., et al. "Signatures of functional bacteriome structure in a tropical direct-developing amphibian species." Animal Microbiome 4.1 (2022): 1-14.		Y	"For analyses of beta diversity, we calculated Jaccard, Bray–Curtis, and unweighted and weighted UniFrac distances between samples [101, 102]. To quantify bacterial dysbiosis, referring to imbalance that may disrupt healthy functioning, we used the metric known as dispersion. In many cases, dysbiosis occurs through stochastic changes in the microbiome, leading to increased microbial variability a…	Y
Jin Song, Se, et al. "Engineering the microbiome for animal health and conservation." Experimental Biology and Medicine 244.6 (2019): 494-504.	Y	Y	"However, research shows that microbial dysbiosis, described as an “imbalance” of the typical microbiota caused by perturbation, is often linked to negative health conditions. Dysbiosis could arise a number of ways: an overgrowth of pathogenic microbes (or opportunistic pathogens), a depletion or absence of beneficial microbes, or an overall decrease in microbial diversity2."	Y
Upadhaya, Santi Devi, and In Ho Kim. "Maintenance of gut microbiome stability for optimum intestinal health in pigs–a review." Journal of Animal Science and Biotechnology 13.1 (2022): 1-11.	Y		"The loss of diversity due to the altered composition of microbes is called “dysbiosis” and can impact the immune system resulting in the emergence and outbreak of diseases and growth deprivation in pigs [21, 22]."	Y
Miller, Christopher, et al. "The role of parental care in the establishment of the offspring digestive tract microbiome in Nicrophorus defodiens." Animal Behaviour 172 (2021): 35-44.	Y		"The implication of this result is important considering that a higher diversity in gut bacterial communities is often positively correlated with health status (Kriss, Hazleton, Nusbacher, Martin, & Lozupone, 2018). For example, higher diversity of the gut bacterial community has also been linked to pathogen defence in some insects (Dillon, Vennard, Buckling, & Charnley, 2005)."	Y
Rocha, Marcos Fábio Gadelha, et al. "Virulence factors of Gram-negative bacteria from free-ranging Amazon river dolphins (Inia geoffrensis)." Antonie van Leeuwenhoek 116.5 (2023): 447-462.		Y	"A healthy microbiota helps to sustain host homeostasis, symbiosis, and adequate immunity, but imbalances in the microbial communities may disrupt its essential functions and introduce disease promoting processes (Kriss et al. 2018)."	Y
Greenspan, Sasha E., et al. "Warming drives ecological community changes linked to host-associated microbiome dysbiosis." Nature Climate Change 10.11 (2020): 1057-1061.		Y	"To quantify microbiome dysbiosis, we used the metric known as bacterial dispersion. Dysbiosis is defined as perturbation of the microbiome that disrupts the symbiotic host–microbe relationship25. In many cases, dysbiosis is a stochastic process, leading to increased microbial variability among hosts26. Thus, dispersion, a measure of microbial variability, is routinely used as a measure of dysbio…	Y
Li, Jingdi, et al. "Experimental temperatures shape host microbiome diversity and composition." Global Change Biology 29.1 (2023): 41-56.	Y		" Reduced microbiome diversity has been associated with detrimental effects on host health, with accumulated evidence from human gut microbiomes (Kriss et al., 2018; Pickard et al., 2017; Valdes et al., 2018)."	Y
Jeon, Julie, et al. "Dynamic changes in the gut microbiome at the acute stage of ischemic stroke in a pig model." Frontiers in Neuroscience 14 (2020): 587986.	Y		"Changes in diversity of gut microbiome are often an indicator of dysbiosis associated with disease pathology (Kriss et al., 2018)."	Y
Rojas, Connie A., et al. "Taxonomic, genomic, and functional variation in the gut microbiomes of wild spotted hyenas across 2 decades of study." Msystems 8.1 (2023): e00965-22.	Y		"This necessitates further study, given that in mammals, maintaining diverse gut microbiomes may be beneficial (73)."	Y
Schuck, Laura K., et al. "Effects of grassland controlled burning on symbiotic skin microbes in Neotropical amphibians." Scientific Reports 14.1 (2024): 959.		Y	"Fire was linked with a marked increase in bacteriome beta dispersion, a proxy for skin microbial dysbiosis, alongside a trend of increased pathogen loads."
Nguyen, Phuong N., and Sandra M. Rehan. "Developmental microbiome of the small carpenter bee, Ceratina calcarata." Environmental DNA 4.4 (2022): 808-819.	Y		Relatively low levels of microbial diversity in the pupal phase and into adulthood are of potential concern because a rich microbiome can have positive implications on bee health (Dharampal et al., 2019; Mockler et al., 2018; Parichehreh et al., 2018; Rothman et al., 2019).
